# Supplementary material for: Comprehensive analysis of VEGF/VEGFR inhibitor-induced immune-mediated hypertension: integrating pharmacovigilance, clinical data, and preclinical models
Source: Front Immunol. 2024 Oct 22;15:1488853. doi: 10.3389/fimmu.2024.1488853 (PMC11534862; doi:10.3389/fimmu.2024.1488853)
Supplement: Supplementary Table 1 — The standard and trade names for VEGFi and VEGFRi, ensuring accuracy and consistency in patient data retrieval mentioned in the text. [file Table1.xlsx]

## Sheet: Sheet1
Drug Name	Normal Name
Bevacizumab	Bevacizumab
avastin	Bevacizumab
mvasi	Bevacizumab
zirabev	Bevacizumab
blinded bevacizumab	Bevacizumab
Ranibizumab	Ranibizumab
Brolucizumab	Brolucizumab
Aflibercept	Aflibercept
zaltrap	Aflibercept
eylea	Aflibercept
Conbercept	Conbercept
Pegaptanib	Pegaptanib
Ramucirumab	Ramucirumab
cyramza	Ramucirumab
Nintedanib	Nintedanib
Vargatef	Nintedanib
ofev	Nintedanib
Apatinib	Apatinib
Aitan	Apatinib
Axitinib	Axitinib
inlyta	Axitinib
Sunitinib	Sunitinib
sutent	Sunitinib
sunitinib malate	Sunitinib
Sorafenib	Sorafenib
Nexavar	Sorafenib
Regorafenib	Regorafenib
stivarga	Regorafenib
Vandetanib	Vandetanib
caprelsa	Vandetanib
Cabozantinib	Cabozantinib
cabometyx	Cabozantinib
cometriq	Cabozantinib
xl184	Cabozantinib
Pazopanib	Pazopanib
votrient	Pazopanib
votrient 200mg	Pazopanib
Lenvatinib	Lenvatinib
lenvima	Lenvatinib
lenvatinib mesylate	Lenvatinib
Anlotinib	Anlotinib
Focus V	Anlotinib
Fruquintinib	Fruquintinib
Elunate	Fruquintinib
Tivozanib	Tivozanib
fotivda	Tivozanib
Cediranib	Cediranib
Brivanib	Brivanib
