# Supplementary material for: Comprehensive analysis of VEGF/VEGFR inhibitor-induced immune-mediated hypertension: integrating pharmacovigilance, clinical data, and preclinical models
Source: Front Immunol. 2024 Oct 22;15:1488853. doi: 10.3389/fimmu.2024.1488853 (PMC11534862; doi:10.3389/fimmu.2024.1488853)
Supplement: Supplementary Table 2 — A list of hypertension-related adverse reactions included in the study, ensuring the accuracy of risk analysis for patients using VEGFi or VEGFRi discussed in the text. [file Table2.xlsx]

## Sheet: incorporate
PT
Accelerated hypertension
Blood pressure decreased
Blood pressure increased
Essential hypertension
Hypertensive heart disease
Renovascular hypertension
Secondary hypertension
Blood pressure measurement
Blood pressure abnormal
Blood pressure ambulatory
Blood pressure ambulatory abnormal
Blood pressure ambulatory decreased
Blood pressure ambulatory increased
Blood pressure ambulatory normal
Blood pressure fluctuation
Hypertension
Blood pressure immeasurable
Labile blood pressure
Hypotension
Blood pressure normal
Hypertensive crisis
Diastolic hypertension
Hypertensive encephalopathy
Malignant hypertension
Retinopathy hypertensive
Pulmonary hypertension
Withdrawal hypertension
Renal hypertension
Hypertensive cardiomegaly
Hypertensive nephropathy
Malignant hypertensive heart disease
Malignant renal hypertension
Orthostatic hypotension
Maternal hypertension affecting foetus
Gestational hypertension
Systolic hypertension
Labile hypertension
Neonatal hypotension
Hypertension neonatal
Procedural hypertension
Postoperative hypertension
Post procedural hypotension
Procedural hypotension
Blood pressure inadequately controlled
White coat hypertension
Blood pressure orthostatic
Blood pressure orthostatic normal
Blood pressure orthostatic abnormal
Blood pressure orthostatic increased
Blood pressure orthostatic decreased
Non-cirrhotic portal hypertension
Endocrine hypertension
Hypertensive emergency
Hypertensive urgency
Hypertensive cardiomyopathy
Hypertensive angiopathy
Hypotensive anaesthesia procedure
Dialysis hypotension
Dialysis induced hypertension
Blood pressure management
Orthostatic hypertension
Prehypertension
Diastolic hypotension
Neurogenic hypertension
Pulmonary hypertensive crisis
Blood pressure difference of extremities
Hypotensive transfusion reaction
Right ventricular hypertension
Hypertensive cerebrovascular disease
Supine hypertension
Hypertensive end-organ damage
Hypotensive crisis
