# Supplementary material for: Comprehensive analysis of VEGF/VEGFR inhibitor-induced immune-mediated hypertension: integrating pharmacovigilance, clinical data, and preclinical models
Source: Front Immunol. 2024 Oct 22;15:1488853. doi: 10.3389/fimmu.2024.1488853 (PMC11534862; doi:10.3389/fimmu.2024.1488853)
Supplement: Supplementary Table 3 — The results of positive signal detection for hypertension-related adverse reactions, treating VEGF and VEGFR inhibitors as a collective entity. [file Table3.xlsx]

## Sheet: Sheet1
DrugClass	PT	ROR	CI_up_ROR	CI_down_ROR	IC	IC025	P	E	a	b	c	d
VEGF_VEGFR	Secondary hypertension	17.2432	30.8656	9.63295	2.57212	2.00042	0.000184928	1.07266e-05	34	183821	17	1584829
VEGF_VEGFR	Diastolic hypertension	10.3444	33.8959	3.15692	1.98372	0.568667	3.26344e-05	3.15488e-06	6	183849	5	1584841
VEGF_VEGFR	Hypertensive encephalopathy	8.6217	13.439	5.53119	2.1981	1.66497	0.000212124	2.46081e-05	39	183816	39	1584807
VEGF_VEGFR	Systolic hypertension	8.18983	15.3455	4.37088	2.09826	1.32773	0.000103342	1.26195e-05	19	183836	20	1584826
VEGF_VEGFR	Hypertension	7.75353	7.95049	7.56145	2.14329	2.11285	0.0639254	0.00873082	11753	172102	13837	1571009
VEGF_VEGFR	Blood pressure inadequately controlled	6.62468	9.20003	4.77024	2.02774	1.60967	0.000342661	5.174e-05	63	183792	82	1584764
VEGF_VEGFR	Malignant hypertension	6.37236	9.92723	4.09047	1.96841	1.39671	0.000184928	2.90249e-05	34	183821	46	1584800
VEGF_VEGFR	Blood pressure increased	5.75997	5.9411	5.58436	1.91891	1.87881	0.0368443	0.00659749	6774	177081	10456	1574390
VEGF_VEGFR	Blood pressure fluctuation	4.69488	5.16904	4.26421	1.75691	1.6266	0.00349188	0.000745814	642	183213	1182	1583664
VEGF_VEGFR	Accelerated hypertension	4.08335	9.02546	1.84741	1.47791	0.338947	4.89516e-05	1.19885e-05	9	183846	19	1584827
VEGF_VEGFR	Hypertensive crisis	3.98358	4.48111	3.54129	1.5991	1.43518	0.00220826	0.000555259	406	183449	880	1583966
VEGF_VEGFR	Hypertensive urgency	3.72784	6.70131	2.07375	1.4572	0.614952	8.70251e-05	2.33461e-05	16	183839	37	1584809
VEGF_VEGFR	Hypertensive emergency	3.71879	6.13105	2.25564	1.47602	0.761578	0.00011966	3.21798e-05	22	183833	51	1584795
VEGF_VEGFR	Labile blood pressure	3.41578	5.66222	2.0606	1.39201	0.660249	0.00011422	3.34417e-05	21	183834	53	1584793
VEGF_VEGFR	Blood pressure measurement	2.60619	4.84655	1.40145	1.0947	0.156233	7.07079e-05	2.7132e-05	13	183842	43	1584803
VEGF_VEGFR	Blood pressure abnormal	2.17998	2.42809	1.95723	0.954359	0.79223	0.00225721	0.00103669	415	183440	1643	1583203
VEGF_VEGFR	Essential hypertension	1.63095	2.34076	1.13638	0.603234	0.039919	0.000190367	0.000116731	35	183820	185	1584661
VEGF_VEGFR	Blood pressure decreased	1.30844	1.41967	1.20593	0.340958	0.213113	0.00362786	0.00277503	667	183188	4398	1580448
